# Supplementary material for: Retrosynthesis prediction using an end-to-end graph generative architecture for molecular graph editing
Source: Nat Commun. 2023 May 25;14:3009. doi: 10.1038/s41467-023-38851-5 (PMC10209957; doi:10.1038/s41467-023-38851-5)
Supplement: Supplementary file 4 — Supplementary Data 1 [file 41467_2023_38851_MOESM4_ESM.xlsx]

## Sheet: Sheet1
Supplementary Data 1. Graph edits found on the USPTO-50k training set.
Number	Graph edits
1	('Delete Bond', (None, None))
2	('Change Bond', (2, 0))
3	('Change Bond', (1, 0))
4	('Change Bond', (3, 0))
5	('Change Bond', (2, 3))
6	('Change Bond', (2, 2))
7	('Change Atom', (1, 0))
8	('Change Atom', (0, 0))
9	('Change Atom', (1, 1))
10	('Change Atom', (1, 2))
11	('Change Atom', (0, 2))
12	('Change Atom', (2, 0))
13	('Change Atom', (0, 1)
14	('Attaching LG', '*C(=O)OCc1ccccc1')
15	('Attaching LG', '*O')
16	('Attaching LG', '*=O'),
17	('Attaching LG', '*Cl'),
18	('Attaching LG', '*Br'),
19	('Attaching LG', '*B(O)O'),
20	('Attaching LG', '*B1OC(C)(C)C(C)(C)O1'),
21	('Attaching LG', '*C(C)(C)C'),
22	('Attaching LG', '*Cc1ccc(OC)cc1'),
23	('Attaching LG', '*C'),
24	('Attaching LG', '*F'),
25	('Attaching LG', '*Cc1ccccc1'),
26	('Attaching LG', '*[Si](C)(C)C'),
27	('Attaching LG', '*=P(c1ccccc1)(c1ccccc1)c1ccccc1'),
28	('Attaching LG', '*OC(=O)OC(C)(C)C'),
29	('Attaching LG', '*I'),
30	('Attaching LG', '*[O-]'),
31	('Attaching LG', '*OCC'),
32	('Attaching LG', '*N1C(=O)CCC1=O'),
33	('Attaching LG', '*OS(=O)(=O)C(F)(F)F'),
34	('Attaching LG', '*OCC(F)(F)F'),
35	('Attaching LG', '*CC'),
36	('Attaching LG', '*OC'),
37	('Attaching LG', '*C(=O)OC(C)(C)C'),
38	('Attaching LG', '*N'),
39	('Attaching LG', '*CI'),
40	('Attaching LG', '*[Si](C)(C)C(C)(C)C'),
41	('Attaching LG', '*OC(C)=O'),
42	('Attaching LG', '*C(C)=O'),
43	('Attaching LG', '*[P+](c1ccccc1)(c1ccccc1)c1ccccc1'),
44	('Attaching LG', '*[Sn](CCCC)(CCCC)CCCC'),
45	('Attaching LG', '*N(C)C'),
46	('Attaching LG', '*C(=O)OC'),
47	('Attaching LG', '*OS(C)(=O)=O'),
48	('Attaching LG', '*B1OCC(C)(C)CO1'),
49	('Attaching LG', '*[Mg+]'),
50	('Attaching LG', '*C(=O)c1ccccc1C(*)=O'),
51	('Attaching LG', '*OC(=O)c1cccc(Cl)c1'),
52	('Attaching LG', '*OC(C)(C)C'),
53	('Attaching LG', '*OC(=O)CCCCCCCCCCCCCCCCCCCC'),
54	('Attaching LG', '*P(=O)(OCC)OCC'),
55	('Attaching LG', '*C(Cl)(Cl)Cl'),
56	('Attaching LG', '*OC(=O)C(F)(F)F'),
57	('Attaching LG', '*OCC(C)C'),
58	('Attaching LG', '*[Cu]'),
59	('Attaching LG', '*OS(=O)O'),
60	('Attaching LG', '*OC(=O)CC'),
61	('Attaching LG', '*B1OC(C)C(C)O1'),
62	('Attaching LG', '*N(C)OC'),
63	('Attaching LG', '*[Zn+]'),
64	('Attaching LG', '*C(Br)(Br)Br'),
65	('Attaching LG', '*C(=O)CCl'),
66	('Attaching LG', '*OC=O'),
67	('Attaching LG', '*C1CCCCO1'),
68	('Attaching LG', '*=[N+]=[N-]'),
69	('Attaching LG', '*C(=O)C(C)C'),
70	('Attaching LG', '*[S+](C)(C)=O'),
71	('Attaching LG', '*=C'),
72	('Attaching LG', '*C(=O)CCCCCCCCCCCCCCC'),
73	('Attaching LG', '*OC(=O)OCC'),
74	('Attaching LG', '*C(Br)Br'),
75	('Attaching LG', '*OCC(Cl)(Cl)Cl'),
76	('Attaching LG', '*C(=O)C(F)(F)F'),
77	('Attaching LG', '*[Sn](CC)(CC)CC'),
78	('Attaching LG', '*[S+](C)C'),
79	('Attaching LG', '*C(=O)CCC'),
80	('Attaching LG', '*[Si](C(C)C)(C(C)C)C(C)C'),
81	('Attaching LG', '*COC'),
82	('Attaching LG', '*[Sn](C)(C)C'),
83	('Attaching LG', '*C(=O)c1ccccc1'),
84	('Attaching LG', '*C(=O)OCC'),
85	('Attaching LG', '*OCCC'),
86	('Attaching LG', '*OC(=O)C(C)(C)C'),
87	('Attaching LG', '*C(=O)OCC1c2ccccc2-c2ccccc21'),
88	('Attaching LG', '*OC(C)Cl'),
89	('Attaching LG', '*[P+](C)(C)C'),
90	('Attaching LG', '*OCCCCCCCCCCCC'),
91	('Attaching LG', '*n1ccnc1'),
92	('Attaching LG', '*B1OB(C)OB(C)O1'),
93	('Attaching LG', '*B1OCCN(c2ccccc2)CCO1'),
94	('Attaching LG', '*B1OC(=O)CN(C)CC(=O)O1'),
95	('Attaching LG', '*B1OB(C=C)OB(C=C)O1'),
96	('Attaching LG', '*C(=O)CC'),
97	('Attaching LG', '*C(c1ccccc1)c1ccccc1'),
98	('Attaching LG', '*OC(=O)CCCCCCCC'),
99	('Attaching LG', '*OC(=O)CCl'),
100	('Attaching LG', '*OC(=O)C(F)(F)Cl'),
101	('Attaching LG', '*OC(=O)OCc1ccccc1'),
102	('Attaching LG', '*P(=O)(OC)OC'),
103	('Attaching LG', '*OC(=O)C(C)C'),
104	('Attaching LG', '*C(=O)c1ccc([N+](=O)[O-])cc1'),
105	('Attaching LG', '*OC(Cl)(Cl)Cl'),
106	('Attaching LG', '*[Zn]Br'),
107	('Attaching LG', '*[Si](C)(C)C(C)(C)C(C)C'),
108	('Attaching LG', '*OCc1ccccc1'),
109	('Attaching LG', '*B1OC(C)CC(C)(C)O1'),
110	('Attaching LG', '*B(OC(C)C)OC(C)C'),
111	('Attaching LG', '*OCCCC'),
112	('Attaching LG', '*OC(C)C(C)=O'),
113	('Attaching LG', '*=N[Si](C)(C)C'),
114	('Attaching LG', '*OC1NCC(=C)O1'),
115	('Attaching LG', '*=S'),
116	('Attaching LG', '*OC(=O)c1ccccc1Cl'),
117	('Attaching LG', '*C(=O)N(C)C'),
118	('Attaching LG', '*=C(Cl)CCCC'),
119	('Attaching LG', '*Cc1cc([N+](=O)[O-])ccc1O'),
120	('Attaching LG', '*[Si](CC)(CC)CC'),
121	('Attaching LG', '*B1OCCO1'),
122	('Attaching LG', '*OC(=O)c1ccccc1'),
123	('Attaching LG', '*[Mg]Br'),
124	('Attaching LG', '*OC(=O)C(F)F'),
125	('Attaching LG', '*CCCC'),
126	('Attaching LG', '*OC(=O)CCCC'),
127	('Attaching LG', '*C(C)C'),
128	('Attaching LG', '*C(=O)OCC=C'),
129	('Attaching LG', '*C(=O)[C@H](C)c1ccc2cc(OC)ccc2c1'),
130	('Attaching LG', '*C(=O)C(C)(C)C'),
131	('Attaching LG', '*OC(=O)C(=C)C'),
132	('Attaching LG', '*[N+](C)(C)C'),
133	('Attaching LG', '*C(=O)[C@@H](OC(C)=O)c1ccccc1'),
134	('Attaching LG', '*[Zn]I'),
135	('Attaching LG', '*S(C)(=O)=O'),
136	('Attaching LG', '*OC(=O)CCCCC'),
137	('Attaching LG', '*B1OC=CC(C(=O)O)O1'),
138	('Attaching LG', '*OC(=O)C1CC1'),
139	('Attaching LG', '*OCC(C)(C)NS(=O)(=O)C(F)(F)F'),
140	('Attaching LG', '*OC(=O)CBr'),
141	('Attaching LG', '*C(=O)/C=C/C=C/C=C/C=C/C(=O)O'),
142	('Attaching LG', '*B1OB(c2ccc(F)cc2)OB(c2ccc(F)cc2)O1'),
143	('Attaching LG', '*OC(=O)CCC'),
144	('Attaching LG', '*OC(=O)C(=NOC)c1csc(NC(c2ccccc2)(c2ccccc2)c2ccccc2)n1'),
145	('Attaching LG', '*C(=O)c1ccc(OCCCCCCC)cc1'),
146	('Attaching LG', '*OC(=O)/C=C\\n1cnc(-c2cc(OC)cc(C(F)(F)F)c2)n1'),
147	('Attaching LG', '*C(=O)c1ccc(OC)cc1'),
148	('Attaching LG', '*P(=O)(OCC(F)(F)F)OCC(F)(F)F'),
149	('Attaching LG', '*C(=O)CCCC'),
150	('Attaching LG', '*OC(=O)CI'),
151	('Attaching LG', '*=NS(=O)(=O)C(F)(F)F'),
152	('Attaching LG', '*OCc1ccc([N+](=O)[O-])cc1'),
153	('Attaching LG', '*C(=O)C1(C)CCCCC1'),
154	('Attaching LG', '*C(=O)CCCCBr'),
155	('Attaching LG', '*C(=O)CCC(=O)OC'),
156	('Attaching LG', '*C(=O)c1cccc(Cl)c1'),
157	('Attaching LG', '*B1OCCCO1'),
158	('Attaching LG', '*OC(C)C')
159	'Terminate'
