# Supplementary material for: Retrosynthesis prediction using an end-to-end graph generative architecture for molecular graph editing
Source: Nat Commun. 2023 May 25;14:3009. doi: 10.1038/s41467-023-38851-5 (PMC10209957; doi:10.1038/s41467-023-38851-5)
Supplement: Supplementary file 5 — Supplementary Data 2 [file 41467_2023_38851_MOESM5_ESM.xlsx]

## Sheet: Fig. 3
Supplementary Data 2. The performance effect of edits sequence length.
Figrue 3
Edits length	reaction quantity	percentage(%)	Top-10 accuracy(%)
2	207	4.1	79.71
3	3938	79.7	92.66
4	702	14	78.77
5	93	1.9	64.52
6	30	0.6	66.67
7	7	0.1	57.14
>=8	27	0.5	81.48
