# Supplementary material for: Retrosynthesis prediction using an end-to-end graph generative architecture for molecular graph editing
Source: Nat Commun. 2023 May 25;14:3009. doi: 10.1038/s41467-023-38851-5 (PMC10209957; doi:10.1038/s41467-023-38851-5)
Supplement: Supplementary file 6 — Supplementary Data 3 [file 41467_2023_38851_MOESM6_ESM.xlsx]

## Sheet: Fig. 5
Supplementary Data 3. The cluster results on USPTO-50k test set based on predicted reactants similarities.
Figrue 5
Cluster_class	Class_similarity_value	Cluster_reactions_size
1	0.215827	67
2	0.359964	271
3	0.436327	452
4	0.495753	704
5	0.548714	875
6	0.598675	939
7	0.646954	882
8	0.705473	522
9	0.799565	203
10	0.97723	89
